# Supplementary material for: Dysregulation of DNA Methylation and Epigenetic Clocks in Prostate Cancer among Puerto Rican Men
Source: Biomolecules. 2021 Dec 21;12(1):2. doi: 10.3390/biom12010002 (PMC8773891; doi:10.3390/biom12010002)
Supplement: Supplementary file 1 [file biomolecules-12-00002-s001.zip]

Archive with 1 entries (1 files):
- biomolecules-1438489-supplementary.pdf
